# Supplementary material for: Association between Immunologic Markers and Cirrhosis in Individuals from a Prospective Chronic Hepatitis C Cohort
Source: Cancers (Basel). 2022 Oct 27;14(21):5280. doi: 10.3390/cancers14215280 (PMC9657502; doi:10.3390/cancers14215280)
Supplement: Supplementary file 1 [file cancers-14-05280-s001.zip]

Archive with 1 entries (1 files):
- cancers-1935948-supplementary.pdf
